# Supplementary material for: Transcriptome analysis of epithelioma papulosum cyprini cells after SVCV infection
Source: BMC Genomics. 2014 Oct 25;15(1):935. doi: 10.1186/1471-2164-15-935 (PMC4221675; doi:10.1186/1471-2164-15-935)
Supplement: Supplementary file 1 — Additional file 1: Table S2.: List of the differentially expressed genes (DEGs) in EPC cells between SVCV infection at 24 h and 0 h. (XLS 124 KB) [file 12864_2014_6624_MOESM1_ESM.xls]

## Sheet: Up-regulation genes
#Gene	Length	Function	log2(Fold_change) normalized	q-value(Benjamini et al. 1995)	Result
comp20615_c0_seq1	1368	c-Fos	10.629	5.75721e-115	up
comp6946_c0_seq1	313	c-Fos protein	8.71016	5.31308e-40	up
comp30866_c0_seq1	2256	Kruppel-like factor 2a	7.27454	0	up
comp30928_c0_seq1	282	hypothetical protein	7.0133	2.16709e-57	up
comp26942_c0_seq1	8233	PREDICTED: peroxisomal proliferator-activated receptor A-interacting complex 285 kDa protein-like	6.91293	0	up
comp24278_c0_seq2	2035	protein BTG2	6.81881	0	up
comp23397_c0_seq2	2585	cyclic AMP-dependent transcription factor ATF-3	6.61369	0	up
comp7366_c0_seq1	1538	uncharacterized protein LOC797943	6.61026	0	up
comp8275_c0_seq1	1417	dual specificity protein phosphatase 1	6.55532	0	up
comp32872_c0_seq1	291	hypothetical protein	6.09619	2.0084e-47	up
comp21474_c0_seq2	2164	F-box only protein 32	6.0591	2.40198e-260	up
comp18785_c0_seq1	1282	tumor necrosis factor (TNF superfamily, member 2)	5.88111	4.06723e-95	up
comp15778_c0_seq2	431	hypothetical protein	5.82918	8.53702e-92	up
comp17279_c0_seq1	2232	dual specificity protein phosphatase 2	5.77837	0	up
comp20212_c0_seq2	4927	nuclear receptor subfamily 4, group A, member 3	5.7706	0	up
comp28515_c0_seq1	2289	suppressor of cytokine signaling 3b	5.66611	0	up
comp40401_c0_seq1	525	hypothetical protein	5.64407	6.78293e-35	up
comp29192_c0_seq1	893	hypothetical protein	5.5064	1.75191e-198	up
comp14112_c0_seq1	1674	protein NDRG1 isoform 2	5.49497	0	up
comp15101_c0_seq1	2542	transcription factor jun-D	5.44568	0	up
comp21392_c0_seq1	2516	PREDICTED: high affinity cationic amino acid transporter 1-like isoform 1	5.38103	5.95458e-172	up
comp18555_c0_seq1	4652	P-glycoprotein	5.3787	1.62422e-295	up
comp21477_c0_seq1	3105	BCL2 binding component 3	5.37281	6.8956e-209	up
comp21979_c0_seq1	2639	PREDICTED: hypothetical protein LOC564009	5.36979	1.08261e-274	up
comp28095_c0_seq1	1472	NF-kappaB inhibitor alpha-like protein B	5.31834	0	up
comp14606_c0_seq1	1650	suppressor of cytokine signalling 3	5.29715	0	up
comp28109_c0_seq1	763	hypothetical protein	5.19524	0	up
comp13921_c0_seq1	2131	prostaglandin-endoperoxide synthase 2 precursor	5.13495	9.90262e-176	up
comp22725_c0_seq1	1453	ADP-ribosylation factor-like 5C	5.13439	7.1217e-112	up
comp18364_c0_seq1	243	hypothetical protein	5.12519	2.1515e-16	up
comp25912_c0_seq4	1502	hypothetical protein	5.03791	5.36672e-223	up
comp22190_c0_seq1	1523	PREDICTED: nuclear receptor coactivator 7-like	4.97453	0	up
comp27626_c0_seq1	1274	c-Jun protein	4.88022	0	up
comp27659_c0_seq1	669	c-Jun protein	4.86223	0	up
comp24898_c0_seq1	1193	E3 ubiquitin-protein ligase LINCR	4.84221	2.15922e-96	up
comp17669_c1_seq1	1277	IFN-regulatory factor 1	4.77335	3.5186e-292	up
comp17619_c0_seq1	2112	solute carrier family 16 (monocarboxylic acid transporters), member 9	4.747	1.21488e-238	up
comp14179_c0_seq1	3167	early growth response protein 1	4.7209	0	up
comp17128_c0_seq1	1216	pleckstrin homology domain containing, family F (with FYVE domain) member 1	4.6802	1.99766e-130	up
comp7442_c0_seq1	3310	fos-related antigen 1	4.6424	0	up
comp20079_c0_seq1	1947	RAS-like family 11 member B	4.60629	0	up
comp26382_c1_seq1	1287	hypothetical protein	4.58585	0	up
comp20067_c0_seq1	1058	transcription factor jun-B	4.49288	0	up
comp27839_c0_seq1	1012	regulator of G-protein signaling 16	4.48164	0	up
comp18706_c0_seq1	2782	PREDICTED: tumor necrosis factor alpha-induced protein 3	4.45903	1.45499e-171	up
comp23422_c0_seq2	5235	PREDICTED: uncharacterized protein C14orf43-like	4.43871	0	up
comp16716_c0_seq1	880	transcription factor jun-B	4.43484	0	up
comp7535_c0_seq1	1437	growth arrest and DNA-damage-inducible, beta b	4.43048	0	up
comp17158_c0_seq2	2839	serine/threonine-protein kinase Sgk1	4.34598	0	up
comp24511_c0_seq1	2520	inositol hexaphosphate kinase 2	4.31681	0	up
comp26777_c2_seq1	1564	Zgc:162730 protein	4.29894	0	up
comp15761_c0_seq1	936	hypothetical protein	4.18839	5.18375e-92	up
comp24793_c0_seq1	4478	uncharacterized protein LOC797338	4.16605	0	up
comp29101_c0_seq1	2856	Bhlhe40 protein	4.11606	0	up
comp20454_c0_seq1	2374	PREDICTED: protein BTG3-like	4.10442	0	up
comp14960_c0_seq1	3244	polo-like kinase 3 (Drosophila)	4.06048	0	up
comp21087_c0_seq1	1662	CD40 antigen precursor	4.01786	2.3153e-169	up
comp12099_c0_seq1	2127	uncharacterized protein LOC777768	4.00664	3.42586e-184	up
comp24963_c1_seq1	4174	PREDICTED: cysteine/serine-rich nuclear protein 1-like	3.98716	0	up
comp26986_c0_seq2	2475	heat shock 70 kDa protein	3.97058	0	up
comp29896_c0_seq1	1094	PREDICTED: hypothetical protein LOC100331484	3.96021	3.96835e-158	up
comp20696_c0_seq1	2550		3.90112	2.44171e-141	up
comp22487_c0_seq1	1651	Jun B protein	3.81275	0	up
comp6981_c0_seq1	1463	PREDICTED: hypothetical protein LOC100006986	3.81227	1.90776e-86	up
comp7617_c0_seq1	1123	cholesterol 25-hydroxylase-like protein	3.80987	1.92202e-108	up
comp16763_c0_seq2	3109	MAP kinase-interacting serine/threonine kinase 2	3.78195	0	up
comp27821_c0_seq1	1814	hypothetical protein	3.71303	0	up
comp21001_c0_seq2	3448	B-cell lymphoma 6 protein	3.7121	1.09516e-272	up
comp23629_c0_seq2	3995	cytosolic phospholipase A2	3.64864	6.52834e-253	up
comp22413_c0_seq1	1814	IFN-regulatory factory 7	3.58892	1.12698e-182	up
comp20276_c0_seq2	2246	ras-GEF domain-containing family member 1B-B	3.58701	3.50008e-230	up
comp23117_c0_seq1	1603	PREDICTED: DNA damage-inducible transcript 3 protein-like	3.56954	0	up
comp21044_c0_seq2	1965	hypothetical protein	3.55967	1.52175e-244	up
comp33534_c0_seq1	1664	hypothetical protein	3.5537	7.61932e-155	up
comp25791_c0_seq6	2925	insulin-like growth factor 2	3.43315	0	up
comp26116_c1_seq2	4167	novel protein	3.41189	2.08782e-215	up
comp21537_c0_seq1	2508	NF-kappaB inhibitor alpha-like protein A	3.4071	0	up
comp23875_c1_seq1	2696	PREDICTED: ERBB receptor feedback inhibitor 1-like	3.37713	5.84236e-278	up
comp7342_c0_seq1	1283	growth arrest and DNA-damage-inducible, alpha, a	3.36736	2.53392e-197	up
comp28497_c0_seq1	1384	immediate early response 2	3.31936	8.78928e-251	up
comp6901_c0_seq1	2717	PREDICTED: hypothetical protein LOC569267	3.30256	7.36073e-149	up
comp25610_c0_seq6	365	hypothetical protein	3.2894	6.32851e-23	up
comp23268_c0_seq1	3472	6-phosphofructo-2-kinase/fructose-2,6-biphosphatase 3	3.28009	0	up
comp23887_c0_seq2	726	hypothetical protein	3.26856	5.31521e-41	up
comp28126_c0_seq1	1519	uncharacterized protein LOC568780	3.22491	1.85709e-253	up
comp25518_c0_seq1	4526	SNF-related serine/threonine-protein kinase	3.15426	2.87619e-250	up
comp21854_c0_seq1	3611	nuclear factor NF-kappa-B p100 subunit	3.12043	0	up
comp37748_c0_seq1	513	hypothetical protein	3.118	9.02251e-27	up
comp8389_c0_seq1	491	Sdc4 protein	3.1035	9.84036e-87	up
comp7461_c0_seq1	1146	hypothetical protein	3.08566	5.03534e-105	up
comp30991_c0_seq1	1223	hypothetical protein	3.04941	9.62522e-77	up
comp7705_c0_seq1	3634	polyhomeotic-like 2	3.03249	7.60673e-230	up
comp26238_c0_seq2	1546	PREDICTED: GTPase IMAP family member 1-like	3.03241	6.19586e-101	up
comp24455_c0_seq1	3781	ephrin type-A receptor 2 precursor	3.02958	0	up
comp26999_c0_seq1	1086	Rassf1 protein	3.00714	1.19862e-69	up
comp23974_c0_seq1	1962	hypothetical protein	2.99574	7.82408e-166	up
comp25107_c0_seq1	5962	PREDICTED: ras GTPase-activating protein 1	2.96285	0	up
comp7364_c0_seq1	1995	CCAAT/enhancer binding protein beta	2.9575	0	up
comp23172_c0_seq2	1713	chloride intracellular channel protein 2	2.95692	1.01363e-145	up
comp22866_c0_seq1	3173	proline-rich nuclear receptor coactivator 2	2.92812	0	up
comp7882_c0_seq1	1915	purine nucleoside phosphorylase 5a	2.92708	0	up
comp26238_c0_seq3	1612	PREDICTED: GTPase IMAP family member 4	2.90848	3.57664e-103	up
comp12616_c0_seq1	1796	protein slowmo homolog 2	2.89523	2.78053e-91	up
comp17357_c0_seq5	3675	fos-related antigen 2	2.89212	4.85284e-241	up
comp17649_c0_seq1	2800	monocarboxylate transporter 4	2.88676	0	up
comp25578_c1_seq5	4506	PREDICTED: exportin-1	2.85591	0	up
comp22221_c0_seq1	1657	Ier5 protein	2.84485	5.99344e-245	up
comp12367_c0_seq1	245	hypothetical protein	2.8446	1.96324e-42	up
comp21600_c0_seq1	3896	tyrosine-protein kinase JAK1	2.82331	1.24923e-241	up
comp17357_c0_seq4	3687	fos-related antigen 2	2.81448	5.00999e-234	up
comp25578_c1_seq2	4411	PREDICTED: exportin-1	2.80707	0	up
comp13377_c0_seq1	3293	sestrin-3	2.76416	1.33928e-146	up
comp17120_c0_seq1	1485	ETS-related transcription factor Elf-1	2.75015	2.25762e-83	up
comp25247_c1_seq1	1987	vertebrate transmembrane 4 superfamily-like	2.71148	0	up
comp25830_c0_seq1	2165	ornithine decarboxylase 1a	2.69777	0	up
comp25796_c0_seq1	2070	DnaJ (Hsp40) homolog, subfamily B, member 1	2.68634	0	up
comp24625_c0_seq1	2064	pyridoxal phosphate phosphatase PHOSPHO2	2.6809	5.31865e-108	up
comp27144_c1_seq3	4670	PREDICTED: ski-like protein-like	2.67083	0	up
comp23912_c0_seq1	4175	cyclic AMP-dependent transcription factor ATF-6 alpha	2.66354	0	up
comp27512_c0_seq1	1208	pleckstrin homology-like domain family A member 2	2.65422	0	up
comp8021_c0_seq1	3124	PREDICTED: prolyl 3-hydroxylase 2	2.63251	7.75206e-166	up
comp27683_c0_seq1	1274	tumor necrosis factor-inducible gene 6 protein precursor	2.62204	1.32044e-287	up
comp21137_c0_seq1	1870	interferon regulatory factor 2-binding protein 2-B	2.58899	5.80069e-75	up
comp23123_c0_seq1	3066	proto-oncogene serine/threonine-protein kinase pim-1	2.57932	0	up
comp13828_c0_seq4	2603	PREDICTED: pleckstrin homology-like domain family B member 3-like	2.57811	1.20483e-114	up
comp32486_c0_seq1	2013	interleukin 13 receptor, alpha 1 precursor	2.5616	4.28167e-110	up
comp15026_c0_seq1	2421	prostaglandin G/H synthase 2 precursor	2.55423	9.72826e-103	up
comp19473_c0_seq1	1489	cathepsin L preproprotein	2.54197	0	up
comp27170_c0_seq10	2319	PREDICTED: hemicentin-1	2.52638	7.6545e-235	up
comp25028_c0_seq1	1434	hypothetical protein	2.48257	1.12749e-71	up
comp26819_c2_seq2	633	hypothetical protein	2.47977	5.51581e-36	up
comp17394_c0_seq1	2217	connective tissue growth factor precursor	2.45534	4.99205e-202	up
comp17252_c0_seq1	2043	PREDICTED: ETS-related transcription factor Elf-4-like	2.44206	3.43763e-115	up
comp7499_c0_seq1	2232	Krueppel-like factor 6	2.42895	0	up
comp21673_c0_seq2	2450	rho guanine nucleotide exchange factor 3	2.42694	1.15156e-116	up
comp7322_c0_seq1	643	Sdc4 protein	2.4173	2.62449e-38	up
comp15042_c0_seq1	1474	hypothetical protein	2.41367	2.98899e-186	up
comp25269_c0_seq2	3200	zinc finger protein 395a	2.40591	2.60351e-172	up
comp21666_c0_seq1	1854	PREDICTED: hypothetical protein LOC571902	2.3656	4.61992e-305	up
comp21537_c2_seq1	2414	calcium-binding mitochondrial carrier protein SCaMC-2-A	2.35816	7.76647e-172	up
comp23125_c0_seq2	3202	Tax1-binding protein 1 homolog B]	2.34982	7.40571e-155	up
comp24254_c0_seq2	6438	zinc finger SWIM domain-containing protein 5	2.34489	0	up
comp23125_c0_seq3	3289	Tax1-binding protein 1 homolog B]	2.34104	2.79089e-175	up
comp16615_c0_seq1	4122	PREDICTED: valyl-tRNA synthetase	2.30797	0	up
comp23251_c0_seq1	3246	PREDICTED: lymphocyte-specific protein 1-like	2.30011	0	up
comp7606_c0_seq1	4190	protein phosphatase 1, regulatory subunit 10	2.29679	3.42189e-160	up
comp7395_c0_seq1	1269	CEF-10 precursor	2.28636	0	up
comp6938_c0_seq1	1124	growth arrest and DNA damage-inducible protein GADD45 gamma	2.26987	9.67454e-52	up
comp22010_c0_seq1	2165	cystathionase (cystathionine gamma-lyase)	2.26811	8.37979e-201	up
comp24409_c1_seq1	1212	hypothetical protein	2.23098	1.56447e-90	up
comp17638_c0_seq1	1680	interferon regulatory factor 2	2.22758	3.70683e-61	up
comp26819_c2_seq3	1737	PREDICTED: tumor necrosis factor receptor superfamily member 11B	2.22566	1.27769e-156	up
comp19760_c0_seq1	2550	novel protein (zgc:77868)	2.21015	4.47711e-101	up
comp27701_c0_seq1	1882	transcriptional regulator Myc-B	2.20838	2.48466e-184	up
comp16923_c0_seq1	1634	PREDICTED: TGF-beta receptor type-2-like	2.20276	1.75669e-62	up
comp21515_c1_seq1	4495	novel protein similar to H.sapiens ral guanine nucleotide dissociation stimulator (zgc:77299)	2.19202	1.70964e-285	up
comp30972_c0_seq1	1442	hypothetical protein	2.18879	4.52021e-53	up
comp14149_c0_seq1	1756	Si:rp71-61h23.4 protein	2.17194	4.80026e-129	up
comp21012_c0_seq1	1564	store-operated calcium entry-associated regulatory factor precursor	2.16898	8.56009e-142	up
comp16782_c0_seq2	2602	myelocytomatosis oncogene homolog	2.16577	0	up
comp30082_c0_seq1	2358	nuclear distribution protein nudE-like 1-B	2.14657	1.98273e-81	up
comp14759_c0_seq2	4440	E3 ubiquitin-protein ligase Mdm2	2.11574	6.75556e-134	up
comp25526_c0_seq2	4938	PREDICTED: homeodomain-interacting protein kinase 2-like	2.11479	0	up
comp22707_c1_seq1	4125	PREDICTED: hypothetical protein LOC557223	2.11068	0	up
comp25490_c0_seq1	5472	PREDICTED: EH domain-binding protein 1	2.10512	6.17756e-203	up
comp24079_c0_seq1	904	hypothetical protein	2.1004	3.32422e-257	up
comp27026_c0_seq5	3890	PREDICTED: glutamate	2.09235	9.57357e-144	up
comp18023_c0_seq1	5497	PREDICTED: ataxin-1	2.07551	0	up
comp20444_c0_seq1	4918	thrombospondin-1b precursor	2.07135	0	up
comp28584_c0_seq1	4515	PREDICTED: disintegrin and metalloproteinase domain-containing protein 12-like	2.06139	7.5778e-210	up
comp24055_c0_seq7	2689	vacuolar protein sorting-associated protein 72 homolog	2.05482	2.83498e-148	up
comp14759_c0_seq3	3154	E3 ubiquitin-protein ligase Mdm2	2.04962	9.95635e-117	up
comp27724_c0_seq1	2376	insulinoma-associated 1	2.03724	0	up
comp25863_c0_seq2	4239	disintegrin and metalloproteinase domain-containing protein 8 precursor	2.02956	4.74819e-236	up
comp22302_c0_seq1	2029	primary response protein 88a	2.02483	3.51938e-90	up
comp23532_c0_seq1	3931	PREDICTED: integrin alpha-11	2.01015	2.85623e-214	up
comp26347_c0_seq1	4129	hypoxia-inducible factor 1 alpha	2.00677	0	up
comp20293_c0_seq1	2840	Erm protein	1.9977	3.4419e-88	up
comp7393_c0_seq1	748	hypothetical protein	1.99469	4.27495e-93	up
comp25563_c0_seq1	3654	PREDICTED: putative transcription factor p65 homolog	1.9929	1.5959e-153	up
comp25863_c0_seq3	3694	disintegrin and metalloproteinase domain-containing protein 8 precursor	1.98401	7.26938e-223	up
comp19804_c0_seq1	1362	hypothetical protein	1.96026	3.07831e-130	up
comp21630_c0_seq2	2397	PREDICTED: zinc finger protein GLIS2-like	1.95913	7.88992e-136	up
comp21441_c0_seq1	3017	tribbles homolog 3	1.94513	8.78407e-99	up
comp16948_c0_seq1	1458	PREDICTED: serine/threonine-protein kinase pim-3-like	1.94259	3.59789e-44	up
comp10996_c0_seq1	4198	axin-2	1.93105	3.31825e-116	up
comp19867_c0_seq1	4301	solute carrier family 7, member 3	1.92529	1.45363e-187	up
comp22000_c0_seq1	3326	Sec23 homolog B (S. cerevisiae)	1.90781	3.08583e-122	up
comp23922_c0_seq1	2496	PTC7 protein phosphatase homolog (S. cerevisiae)	1.90312	1.2135e-79	up
comp24955_c0_seq1	2709	calcipressin-1	1.89754	1.59486e-137	up
comp22016_c0_seq1	1432	hypothetical protein	1.8924	9.72634e-45	up
comp30245_c0_seq1	727	hypothetical protein	1.84938	1.31336e-28	up
comp24517_c1_seq1	4601	Lamin A	1.84783	0	up
comp15614_c0_seq1	1293	TGFB-induced factor homeobox 1	1.81442	8.9645e-40	up
comp26484_c1_seq1	220	hypothetical protein	1.81399	3.64922e-18	up
comp21995_c0_seq1	3000	novel protein similar to vertebrate ash1 (absent, small, or homeotic)-like (Drosophila) (ASH1L)	1.81152	3.05793e-102	up
comp7333_c0_seq1	2226	MAP7 domain containing 1	1.80136	2.26925e-84	up
comp17021_c0_seq1	3092	signal transducer and activator of transcription 5b	1.79017	1.06762e-89	up
comp14975_c1_seq1	1289	programmed cell death protein 6	1.78761	9.44035e-99	up
comp25698_c1_seq1	2789	PREDICTED: tumor necrosis factor receptor superfamily member 11A-like	1.78302	2.78656e-127	up
comp25719_c0_seq1	1531	Fibroblast growth factor receptor 4	1.77949	5.00101e-265	up
comp7296_c0_seq1	2142	putative arginase 2C precursor	1.76758	1.35627e-105	up
comp26778_c0_seq10	1944	novel protein similar to vertebrate multiple EGF-like-domains 9 (MEGF9)	1.76525	3.2537e-57	up
comp27189_c0_seq21	385	PREDICTED: deleted in malignant brain tumors 1 protein-like	1.75954	3.17485e-12	up
comp20693_c0_seq1	954	spermidine/spermine N1-acetyltransferase	1.74225	5.78938e-121	up
comp22522_c0_seq1	3175	kelch-like ECH-associated protein 1	1.7118	2.34837e-259	up
comp14263_c0_seq1	773	hypothetical protein	1.68488	1.28617e-39	up
comp25776_c0_seq2	315	hypothetical protein	1.67577	2.44059e-08	up
comp29203_c0_seq1	1025	MAP7 domain containing 1	1.6628	4.52509e-26	up
comp27565_c0_seq1	808	hypothetical protein	1.65279	3.14175e-231	up
comp16557_c0_seq1	1847	hypothetical protein	1.64844	1.02454e-269	up
comp24472_c0_seq1	5127	PREDICTED: eukaryotic translation initiation factor 5B	1.63716	1.43893e-185	up
comp25028_c1_seq1	4219	dual specificity protein phosphatase 8	1.63641	1.04236e-121	up
comp16827_c0_seq1	2591	transmembrane protein with EGF-like and two follistatin-like domains 2a	1.63217	1.89359e-165	up
comp27541_c2_seq1	1849	plasminogen activator inhibitor 1 precursor	1.63093	1.01227e-228	up
comp24046_c0_seq1	3768	PREDICTED: tax1-binding protein 1 homolog A	1.619	3.7859e-168	up
comp19631_c0_seq1	4589	Col15a1 protein	1.60511	2.20944e-129	up
comp26484_c5_seq2	224	hypothetical protein	1.59797	1.31366e-12	up
comp7694_c0_seq2	846	unnamed protein product	1.58117	0	up
comp27551_c0_seq1	1284	hypothetical protein ACL_0953	1.56589	1.98282e-34	up
comp26392_c0_seq2	452	PREDICTED: uncharacterized protein LOC100995896	1.56358	7.47445e-10	up
comp27977_c0_seq1	854	GufA-like protein zinc transporter	1.56272	5.62581e-33	up
comp17322_c0_seq2	4222	signal transducer and activator of transcription 3	1.53983	2.52908e-145	up
comp25086_c0_seq1	3904	PREDICTED: A disintegrin and metalloproteinase with thrombospondin motifs 1	1.52838	3.09891e-78	up
comp27912_c0_seq1	623	hypothetical protein	1.52508	1.22276e-32	up
comp28113_c0_seq1	2115	cytochrome b5 type B	1.51787	1.84002e-117	up
comp8633_c0_seq1	1622	Cdkn1bl protein, partial	1.51541	1.05964e-33	up
comp19666_c0_seq1	1603	hypothetical protein	1.5076	1.60764e-54	up
comp16743_c0_seq1	971	heat shock protein HSP 90-alpha	1.49504	0	up
comp16728_c0_seq2	2339	heparin-binding EGF-like growth factor precursor	1.47738	1.72492e-227	up
comp23995_c0_seq1	2547	PREDICTED: NAD-dependent deacetylase sirtuin-1	1.45654	1.95952e-48	up
comp7341_c0_seq1	3077	HECT domain containing 3	1.45335	7.11345e-83	up
comp25690_c0_seq1	5196	multidrug resistance-associated protein 4	1.43999	6.8809e-155	up
comp23191_c0_seq1	3143	IL-4RA-like protein 1 membrane anchored form	1.43953	6.12276e-61	up
comp20606_c0_seq1	1469	baculoviral IAP repeat-containing 3	1.42531	1.26742e-26	up
comp7298_c0_seq1	2021	Endothelin receptor type A	1.42321	4.67449e-71	up
comp24441_c0_seq2	2471	UDP-N-acetylhexosamine pyrophosphorylase	1.41811	3.41361e-53	up
comp25672_c0_seq1	2620	PDZ and LIM domain protein 2	1.40306	1.45461e-55	up
comp28619_c0_seq1	377	Protein transport protein Sec61 subunit alpha gb|AAM52489.1| Sec61-alpha	1.38716	4.01456e-08	up
comp28838_c0_seq1	2670	oxidative stress-induced growth inhibitor 1	1.38553	6.58824e-112	up
comp27627_c0_seq1	296	hypothetical protein	1.36529	3.33209e-20	up
comp7386_c0_seq1	308	hypothetical protein	1.36139	5.58095e-43	up
comp26543_c0_seq1	6841	nucleoporin 98	1.35717	3.39976e-123	up
comp19523_c0_seq1	1539	methyl-CpG-binding domain protein 2	1.35406	7.77391e-49	up
comp26135_c0_seq1	1929	caspase-8	1.35104	1.45888e-36	up
comp14905_c0_seq1	2900	matrix metalloproteinase 9	1.34969	5.4878e-126	up
comp25045_c0_seq1	4879	ras GTPase-activating protein 4	1.32418	6.72821e-92	up
comp20333_c0_seq1	3080	solute carrier family 39 (zinc transporter), member 7	1.32404	1.06827e-80	up
comp27958_c0_seq1	248	hypothetical protein	1.3237	1.69146e-11	up
comp25492_c0_seq3	1509	mitochondrial tricarboxylate transport protein	1.3158	6.05436e-27	up
comp17040_c0_seq1	3221	E3 ubiquitin-protein ligase LNX	1.31296	1.05137e-67	up
comp24098_c0_seq1	3553	activin receptor type IB	1.29218	3.01051e-159	up
comp27104_c0_seq3	8628	Fn1 protein	1.2902	0	up
comp21537_c1_seq1	518	hypothetical protein	1.23343	2.06125e-26	up
comp27269_c0_seq1	2245	cytochrome P450 3A	1.22045	4.14773e-85	up
comp28261_c0_seq1	5770	PREDICTED: probable G-protein coupled receptor 125-like	1.21088	1.45076e-109	up
comp17276_c0_seq1	2344	AN1-type zinc finger protein 5	1.20584	2.07809e-51	up
comp8429_c0_seq1	488	PREDICTED: exportin-1	1.18887	6.92232e-10	up
comp25811_c0_seq2	3467	Heat shock protein 9	1.18376	7.92854e-194	up
comp27722_c0_seq1	1112	grancalcin	1.16665	3.54124e-60	up
comp24414_c0_seq1	1593	mitochondrial uncoupling protein 2	1.16137	3.29658e-22	up
comp30234_c0_seq1	283	hypothetical protein	1.15596	0.000213189	up
comp27145_c0_seq3	2283	acyl-CoA thioesterase 7	1.14733	9.17503e-45	up
comp31154_c0_seq1	401	pancreatic progenitor cell differentiation and proliferation factor B	1.13854	6.66132e-06	up
comp19233_c0_seq1	1600	PDZ and LIM domain protein 4	1.13848	3.54029e-22	up
comp23034_c0_seq1	3620	endothelin-converting enzyme 1	1.13449	1.91232e-48	up
comp25659_c0_seq2	2555	PREDICTED: b-cell antigen receptor complex-associated protein alpha chain-like	1.12323	4.45688e-39	up
comp22742_c0_seq1	2403	Protein transport protein Sec61 subunit alpha-like 1 gb|AAH44351.1| Sec61 alpha like 1	1.10539	9.06381e-138	up
comp26836_c0_seq1	5715	Niemann-Pick C1 protein precursor	1.10511	4.17046e-82	up
comp17655_c0_seq1	2117	tumor necrosis factor receptor superfamily member 1A precursor	1.09343	6.89759e-32	up
comp27145_c0_seq2	1575	hypothetical protein	1.07813	5.44415e-20	up
comp22647_c1_seq1	2984	novel protein similar to vertebrate microtubule associated protein (MAP) family	1.06954	8.6574e-53	up
comp15281_c0_seq1	1856	interferon-related developmental regulator 1	1.06647	4.42738e-25	up
comp27703_c0_seq1	292	hypothetical protein	1.0591	6.19084e-08	up
comp7722_c0_seq1	1115	chemokine (C-X-C motif) ligand C1c precursor	1.05159	4.10272e-141	up
comp14978_c0_seq1	1597	lipoma HMGIC fusion partner homolog precursor	1.05021	4.41731e-53	up
comp16706_c1_seq1	3116	hypothetical protein WG8_3693	1.0461	0	up
comp31093_c0_seq1	334	PREDICTED: exportin-1	1.04543	5.74127e-05	up
comp17401_c0_seq1	2052	Histidine--tRNA ligase, cytoplasmic;	1.03883	4.87711e-71	up
comp22392_c0_seq2	4121	PREDICTED: protein SMG7	1.03663	3.54166e-51	up
comp25266_c0_seq1	2995	prion-like protein 1	1.02423	2.1376e-99	up
comp8417_c0_seq1	1104	PREDICTED: exportin-1	1.02081	1.83847e-16	up
comp7366_c1_seq1	1905	Na+/K+ transporting ATPase beta 1a polypeptide	1.02066	3.87005e-88	up
comp27877_c0_seq1	653	hypothetical protein	1.01742	1.81537e-12	up
comp24469_c0_seq1	3921	sodium-coupled neutral amino acid transporter 2	1.01266	1.12762e-97	up
comp14221_c0_seq1	306	hypothetical protein	1.00848	5.4392e-05	up
comp25898_c0_seq2	3574	heat shock protein 4a	1.00619	1.38604e-139	up
comp29463_c0_seq1	580	hypothetical protein ACL_0116	1.00252	3.30943e-08	up

## Sheet: Down-regulation genes
#Gene	Length	Function	log2(Fold_change) normalized	q-value(Benjamini et al. 1995)	Result
comp20571_c0_seq1	1909	putative delta-6 fatty acyl desaturase	-1.00127	2.3619e-97	down
comp8938_c0_seq1	2016	Synaptic vesicle membrane protein VAT-1 homolog emb|CAD43425.1| novel protein similar to human vesicle amine transport protein 1 (VATI)	-1.01248	4.36591e-27	down
comp27735_c0_seq1	1031	tyrosine 3-monooxygenase/tryptophan 5-monooxygenase activation protein, epsilon polypeptide 2	-1.01779	1.23904e-32	down
comp28139_c0_seq1	343	hypothetical protein	-1.02139	1.58297e-05	down
comp14827_c0_seq1	1110	basic leucine zipper and W2 domain-containing protein 1-A	-1.02346	9.15325e-31	down
comp8414_c0_seq1	3961	importin subunit beta-1	-1.02515	6.7463e-70	down
comp16787_c0_seq1	2431	eukaryotic translation initiation factor 4A, isoform 1A	-1.03148	7.76201e-194	down
comp16407_c0_seq1	2346	protein SET	-1.03163	2.85969e-63	down
comp7411_c4_seq1	3120	PREDICTED: transferrin receptor protein 1-like	-1.03607	1.55883e-119	down
comp27716_c0_seq1	857	S100u protein	-1.03718	1.58384e-29	down
comp15205_c0_seq1	645	hypothetical protein	-1.03831	8.98866e-12	down
comp27472_c0_seq1	1775	cathepsin K precursor	-1.03865	1.47894e-208	down
comp26561_c0_seq1	952	hypothetical protein	-1.04632	2.16517e-26	down
comp14377_c0_seq1	638	novel protein similar to human non-muscle myosin, heavy polypeptide 10 (MYH10)	-1.04735	6.18595e-10	down
comp23968_c0_seq1	5116	NAD(P) transhydrogenase, mitochondrial	-1.05052	1.002e-83	down
comp16799_c0_seq1	1246	hypothetical protein	-1.05485	8.74758e-69	down
comp19445_c0_seq1	1610	activating transcription factor 4	-1.06658	8.86178e-101	down
comp28632_c0_seq1	939	PREDICTED: myosin-10	-1.07059	2.28021e-18	down
comp14661_c0_seq1	4220	Hexokinase 1	-1.07142	2.38798e-50	down
comp21858_c0_seq1	2997	source of immunodominant MHC-associated peptides	-1.07278	2.51237e-114	down
comp28253_c0_seq1	2012	Retinoblastoma binding protein 4	-1.07609	6.47964e-31	down
comp20978_c1_seq1	1879	ER lumen protein retaining receptor 2	-1.07723	1.25672e-40	down
comp23569_c0_seq1	5423	double-stranded RNA-specific adenosine deaminase	-1.08041	5.70571e-71	down
comp16804_c0_seq1	1473	augurin-A precursor	-1.08083	1.04607e-29	down
comp7398_c0_seq1	3005	matrix metalloproteinase 2	-1.081	0	down
comp8206_c0_seq1	2171	myeloid leukemia factor 2	-1.08134	1.24652e-40	down
comp27848_c0_seq1	806	small nuclear ribonucleoprotein polypeptide G isoform 1	-1.08426	8.69837e-13	down
comp7369_c0_seq1	1795	hypothetical protein	-1.08482	3.32273e-67	down
comp20066_c0_seq1	1900	H2A histone family, member Y-like	-1.09263	3.99684e-25	down
comp16860_c0_seq1	1272	hypothetical protein	-1.1	2.17089e-42	down
comp27030_c1_seq2	14283	cytoplasmic dynein 1 heavy chain 1	-1.10008	1.97365e-254	down
comp28228_c0_seq1	1273	Zgc:110417 protein, partial	-1.10246	6.3023e-17	down
comp7456_c0_seq1	556	NADH dehydrogenase (ubiquinone) iron-sulfur protein 5	-1.11238	1.39724e-10	down
comp16859_c1_seq1	1134	hypothetical protein	-1.1206	8.26132e-20	down
comp20282_c0_seq1	2373	6-phosphogluconate dehydrogenase, decarboxylating isoform 1	-1.12272	1.06518e-277	down
comp27015_c0_seq5	1129	hypothetical protein	-1.12355	1.07018e-16	down
comp26424_c2_seq1	1759	Chain A, The Human Nucleosome Structure Containing The Histone Variant H3.3 pdb|3AV2|E Chain E, The Human Nucleosome Structure Containing The Histone Variant H3.3]	-1.12656	1.04012e-23	down
comp27752_c0_seq1	982	hypothetical protein	-1.12787	1.51289e-27	down
comp27528_c0_seq1	1222	Mcl1b	-1.13404	7.61293e-74	down
comp25246_c0_seq2	2055	reticulon-4 isoform 4-l	-1.13816	3.92906e-56	down
comp25900_c0_seq1	2808	Enc1 protein	-1.14197	1.63401e-46	down
comp20779_c0_seq2	3235	PDZ and LIM domain protein 7	-1.14294	9.69345e-48	down
comp27413_c1_seq1	988	voltage-dependent anion-selective channel protein 1	-1.14502	6.73175e-37	down
comp16238_c0_seq1	1868	hypothetical protein	-1.14563	9.05428e-53	down
comp27544_c0_seq1	389	hypothetical protein	-1.14735	3.7342e-22	down
comp14273_c0_seq1	2986	flotillin 1b	-1.1483	1.27774e-79	down
comp27926_c0_seq1	749	hypothetical protein	-1.14884	4.67989e-14	down
comp25163_c0_seq1	848	Cu/Zn-superoxide dismutase	-1.14896	3.25537e-50	down
comp14684_c0_seq1	1033	heterogeneous nuclear ribonucleoprotein Q	-1.1573	1.68373e-22	down
comp26287_c1_seq1	1041	tetratricopeptide repeat protein 36	-1.15973	4.04785e-19	down
comp27559_c0_seq1	1476	Hnrpa0l protein	-1.16329	7.22338e-57	down
comp20639_c0_seq1	1030	40S ribosomal protein S27-like	-1.16404	4.29571e-30	down
comp24306_c0_seq1	4519	PREDICTED: SWI/SNF complex subunit SMARCC1	-1.16533	2.98245e-98	down
comp7418_c0_seq1	1889	cofilin 2, like	-1.16948	0	down
comp24475_c0_seq2	5372	eukaryotic translation initiation factor 4 gamma 1	-1.17083	7.90479e-78	down
comp27587_c0_seq1	416	PREDICTED: similar to Histone H3.3B CG8989-PA isoform 2	-1.17088	5.20722e-33	down
comp26923_c0_seq1	4290	rapunzel 4	-1.17301	1.46442e-74	down
comp14991_c0_seq1	1281	annexin A1	-1.17418	5.56965e-44	down
comp14777_c0_seq1	1803	hypothetical protein	-1.17576	2.81534e-80	down
comp7669_c0_seq1	1668	transcription elongation factor B, polypeptide 2	-1.18657	2.71329e-23	down
comp16856_c0_seq1	2060	glucose phosphate isomerase A	-1.18693	1.97857e-304	down
comp28454_c0_seq1	537	ubiquitin-conjugating enzyme E2Nb	-1.18882	1.33359e-10	down
comp19296_c0_seq1	2486	Pfn2l protein	-1.19025	2.81369e-200	down
comp7516_c0_seq1	292	hypothetical protein	-1.19328	0.000127531	down
comp24380_c0_seq3	2510	PREDICTED: guanine nucleotide-binding protein G(i) subunit alpha-1-like isoform 1	-1.19422	1.87008e-37	down
comp28043_c0_seq1	1692	hypothetical protein	-1.19751	1.28132e-28	down
comp26973_c1_seq1	1566	novel protein	-1.2025	5.24762e-59	down
comp22919_c0_seq1	1294	hypothetical protein	-1.20476	2.84403e-34	down
comp27522_c0_seq1	1281	Lgals1l2 protein	-1.20954	8.46457e-84	down
comp7371_c0_seq1	1917	Fumarylacetoacetase	-1.21014	8.57927e-60	down
comp25028_c2_seq1	1380	Nudc protein	-1.21154	2.3124e-30	down
comp28132_c0_seq1	1013	activated RNA polymerase II transcriptional coactivator p15	-1.21462	6.48171e-26	down
comp28303_c0_seq1	578	PREDICTED: UPF0466 protein C22orf32 homolog, mitochondrial-like	-1.21552	9.81381e-12	down
comp17383_c0_seq2	768	signal peptidase complex subunit 1	-1.2159	1.4301e-12	down
comp27794_c0_seq1	1540	Vacuolar ATP synthase 16 kDa proteolipid subunit	-1.21783	2.00912e-29	down
comp20235_c0_seq1	521	ictacalcin 2	-1.22025	1.8228e-68	down
comp7362_c0_seq1	645	dolichyl-diphosphooligosaccharide--protein glycosyltransferase subunit DAD1	-1.221	1.13926e-21	down
comp24902_c0_seq1	2615	PREDICTED: targeting protein for Xklp2-B-like	-1.22228	1.14973e-40	down
comp24141_c0_seq1	2140	actin related protein 2/3 complex, subunit 5A	-1.22367	2.47865e-31	down
comp27886_c0_seq1	1978	ubiquitin-conjugating enzyme E2 variant 2	-1.22516	3.62867e-40	down
comp24466_c0_seq1	2504	ras-related protein R-Ras	-1.22711	1.80409e-39	down
comp17433_c0_seq1	5528	PREDICTED: rap guanine nucleotide exchange factor 2	-1.22761	4.43784e-107	down
comp14791_c0_seq1	1214	mitotic checkpoint protein BUB3	-1.23102	5.18536e-40	down
comp16725_c0_seq1	2493	serine protease HTRA1A precursor	-1.23807	3.60951e-109	down
comp27122_c2_seq1	3370	eukaryotic translation initiation factor 4 gamma 1	-1.24085	1.31244e-58	down
comp29517_c0_seq1	2295	aldehyde dehydrogenase family 9 member A1-A	-1.24119	2.61388e-39	down
comp27639_c0_seq1	2390	Prmt1 protein, partial	-1.24382	1.47737e-81	down
comp28237_c0_seq1	642	unnamed protein product	-1.24468	9.1825e-13	down
comp19468_c0_seq1	1032	PREDICTED: transcription elongation factor B polypeptide 1	-1.24523	2.6906e-17	down
comp14930_c0_seq1	1238	collagen, type I, alpha 1b precursor	-1.2493	2.12533e-63	down
comp23475_c0_seq1	2134	PREDICTED: prolyl 4-hydroxylase subunit alpha-1	-1.24937	9.2812e-31	down
comp7365_c0_seq1	642	cytochrome c oxidase subunit VIIb	-1.25198	1.59909e-24	down
comp28092_c0_seq1	752	hypothetical protein	-1.25577	9.72523e-22	down
comp23786_c0_seq1	2713	microtubule-associated protein RP/EB family member 1	-1.26041	8.17762e-63	down
comp8573_c0_seq1	919	hypothetical protein	-1.26419	3.11152e-28	down
comp22751_c0_seq2	3402	Zgc:77517 protein	-1.2661	0	down
comp7288_c0_seq1	813	hypothetical protein	-1.26985	6.39485e-17	down
comp26116_c4_seq1	1183	Thy1 protein	-1.27071	2.47346e-39	down
comp28466_c0_seq1	2781	beta-centractin	-1.27205	2.33499e-50	down
comp25565_c0_seq1	3609	PREDICTED: KN motif and ankyrin repeat domain-containing protein 2-like	-1.27386	8.98696e-60	down
comp7511_c0_seq1	1029	hypothetical protein	-1.27565	1.37693e-30	down
comp29380_c0_seq1	992	choline transporter-like protein 2	-1.28113	1.07371e-19	down
comp19961_c0_seq1	1418	cell division control protein 2 homolog	-1.28347	9.11323e-31	down
comp17397_c0_seq1	1894	26S proteasome non-ATPase regulatory subunit 12	-1.28534	3.49549e-49	down
comp8644_c0_seq1	1504	probable cytosolic iron-sulfur protein assembly protein ciao1	-1.2856	1.28243e-24	down
comp24476_c0_seq1	2794	DNA replication licensing factor MCM7	-1.28919	1.10663e-76	down
comp26375_c1_seq1	2899	Zgc:158151 protein	-1.29008	9.90496e-63	down
comp21655_c0_seq1	1088	hypothetical protein	-1.29102	2.46631e-52	down
comp16018_c0_seq1	1253	high mobility group protein B2	-1.29285	1.66993e-62	down
comp24467_c0_seq1	3144	PREDICTED: inner centromere protein A	-1.29517	7.35214e-83	down
comp14708_c0_seq1	3192	PREDICTED: NUAK family SNF1-like kinase 1-like	-1.29529	4.695e-58	down
comp27196_c0_seq25	3689	coronin, actin binding protein, 1Ca	-1.29834	9.11894e-93	down
comp7404_c0_seq1	2773	hypothetical protein	-1.30518	1.33716e-300	down
comp21733_c2_seq2	6153	PREDICTED: proprotein convertase subtilisin/kexin type 9	-1.30715	6.15005e-168	down
comp23574_c0_seq2	3310	monoamine oxidase	-1.30722	2.38752e-64	down
comp31258_c0_seq1	359	PREDICTED: myosin-10	-1.31676	8.5076e-07	down
comp22452_c0_seq4	2944	GPI-anchored membrane protein 1	-1.31941	2.18991e-65	down
comp7267_c0_seq1	2115	PRKC apoptosis WT1 regulator protein	-1.32117	2.25042e-37	down
comp24562_c0_seq1	527	hypothetical protein	-1.32233	7.90981e-23	down
comp7383_c0_seq1	1189	Idh1 protein	-1.32277	6.43367e-49	down
comp27952_c0_seq1	411	collagen, type I, alpha 1b precursor	-1.32625	8.10637e-27	down
comp14886_c0_seq1	1411	hypothetical protein	-1.32655	5.23239e-28	down
comp27743_c0_seq1	2398	septin-7 isoform 2	-1.32868	8.03098e-75	down
comp23582_c0_seq1	2215	PREDICTED: myosin-10	-1.33415	1.71682e-55	down
comp14053_c0_seq1	3634	scinderin like b	-1.33698	3.42742e-58	down
comp24115_c0_seq1	3536	Vinculin	-1.34064	3.97932e-139	down
comp27499_c0_seq1	713	PREDICTED: hypothetical protein LOC100705516	-1.34216	1.44133e-106	down
comp17296_c0_seq1	1618	hypothetical protein	-1.34547	5.32875e-27	down
comp27811_c0_seq1	319	hypothetical protein	-1.35054	5.48535e-11	down
comp27418_c0_seq1	403	beta-actin, partial	-1.35439	1.59142e-255	down
comp15405_c0_seq1	1259	phospholemman precursor	-1.35536	5.59446e-147	down
comp13986_c0_seq1	916	normal mucosa of esophagus-specific gene 1	-1.35593	2.48881e-25	down
comp22219_c0_seq1	630	PREDICTED: NADH dehydrogenase	-1.35822	5.4027e-13	down
comp27940_c0_seq1	600	hypothetical protein	-1.35985	3.18869e-22	down
comp29436_c0_seq1	677	heterogeneous nuclear ribonucleoprotein L	-1.36313	1.7814e-12	down
comp27592_c0_seq1	468	hypothetical protein	-1.36657	2.13204e-27	down
comp16632_c0_seq2	1733	PREDICTED: myosin-10-like isoform 2	-1.36697	5.28289e-29	down
comp14459_c0_seq1	1114	PREDICTED: profilin-2-like isoform 2	-1.36832	1.63649e-74	down
comp14756_c0_seq1	1717	PREDICTED: hypothetical protein LOC100708899	-1.36903	1.01307e-37	down
comp23269_c0_seq2	2059	PREDICTED: ras-related C3 botulinum toxin substrate 1-like	-1.37153	1.53176e-59	down
comp27665_c0_seq1	650	PREDICTED: cytochrome c oxidase subunit 8A, mitochondrial	-1.37316	2.34801e-37	down
comp16465_c0_seq2	1508	polyadenylate-binding protein nuclear 1 isoform 1	-1.37841	7.82516e-33	down
comp14736_c0_seq1	572	NADH dehydrogenase 1 alpha subcomplex subunit 11	-1.3799	2.13531e-16	down
comp7660_c0_seq1	762	PREDICTED: uncharacterized protein LOC100944337	-1.38147	9.87875e-18	down
comp7613_c0_seq1	1650	ADP-ribosylation factor 1 like	-1.3871	2.74274e-38	down
comp24019_c0_seq1	2911	homogentisate 1,2-dioxygenase	-1.38986	4.66163e-293	down
comp27792_c0_seq1	868	hypothetical protein	-1.39296	2.16732e-21	down
comp28016_c0_seq1	260	collagen type I alpha 3	-1.39696	1.03359e-13	down
comp7453_c0_seq1	851	Zgc:56530	-1.40957	1.39168e-17	down
comp15506_c0_seq1	680	PREDICTED: hypothetical protein LOC566559 isoform 1	-1.41153	1.09973e-12	down
comp21967_c0_seq1	1247	mesencephalic astrocyte-derived neurotrophic factor precursor	-1.4155	2.32626e-30	down
comp27601_c0_seq1	1260	pterin-4-alpha-carbinolamine dehydratase	-1.41711	8.62722e-71	down
comp22921_c0_seq1	3779	alpha-actinin-1	-1.4287	5.35676e-147	down
comp27781_c0_seq1	1044	isocitrate dehydrogenase 1 (NADP+), soluble	-1.43106	1.07155e-54	down
comp14877_c0_seq1	1632	eukaryotic translation initiation factor 4E class I third member	-1.43665	1.56535e-34	down
comp27012_c0_seq1	7786	PREDICTED: myosin-9-like	-1.43692	0	down
comp25038_c0_seq1	1532	hypothetical protein	-1.44144	6.80419e-40	down
comp19192_c0_seq1	521	hypothetical protein	-1.44494	1.08907e-10	down
comp28939_c0_seq1	538	alpha-actinin-4	-1.45057	1.62163e-11	down
comp19583_c0_seq1	1737	SPARC	-1.45591	8.27969e-61	down
comp27405_c0_seq1	253	PREDICTED: FH1/FH2 domain-containing protein 3-like isoform 1	-1.45594	8.05986e-232	down
comp9323_c0_seq1	1920	Hn1l protein	-1.45995	1.12615e-39	down
comp27410_c0_seq1	601	hypothetical protein	-1.46355	0	down
comp26610_c3_seq1	697	hypothetical protein	-1.47466	1.96289e-46	down
comp22487_c1_seq1	2974	hypothetical protein	-1.47928	1.60795e-120	down
comp15193_c0_seq1	1545	hypothetical protein	-1.48068	4.22985e-34	down
comp17419_c0_seq1	875	hypothetical protein	-1.48192	5.03609e-20	down
comp27857_c1_seq1	1180	hypothetical protein	-1.48489	2.15484e-49	down
comp21181_c1_seq1	607	septin-7 isoform 2	-1.48522	1.10325e-21	down
comp27688_c0_seq1	3265	procollagen-lysine,2-oxoglutarate 5-dioxygenase 1 precursor	-1.4908	6.67601e-281	down
comp20083_c1_seq1	769	calpain 2, (m/II) large subunit a	-1.50748	1.20975e-16	down
comp7504_c0_seq1	1864	PREDICTED: rRNA 2'-O-methyltransferase fibrillarin-like	-1.50777	6.03353e-153	down
comp15462_c0_seq1	2634	tropomyosin alpha-3 chain isoform 2	-1.51053	4.14139e-181	down
comp26717_c0_seq1	4794	PREDICTED: protocadherin gamma-C5-like	-1.51168	3.88166e-98	down
comp17377_c0_seq1	554	proline/glutamine rich splicing factor	-1.51225	3.81348e-15	down
comp22822_c0_seq1	1633	erythrocyte band 7 integral membrane protein	-1.51404	3.0309e-59	down
comp7400_c0_seq1	1803	rapunzel 5	-1.52399	0	down
comp15181_c0_seq1	548	hypothetical protein	-1.52586	5.74461e-18	down
comp22081_c0_seq1	3009	g-RICH	-1.52586	2.49487e-76	down
comp20547_c0_seq1	2343	Abcf2 protein	-1.53475	3.61573e-115	down
comp27700_c0_seq1	658	hypothetical protein	-1.55374	1.87691e-45	down
comp28003_c0_seq1	749	PREDICTED: small nuclear ribonucleoprotein D1 polypeptide 16kDa-like	-1.56798	9.27619e-21	down
comp21562_c0_seq2	2484	lipoma-preferred partner homolog	-1.5691	1.10129e-54	down
comp27676_c0_seq1	1268	NHP2 non-histone chromosome protein 2-like 1	-1.57863	2.53964e-39	down
comp7380_c0_seq1	1807	hypothetical protein	-1.57939	3.08178e-89	down
comp8185_c0_seq2	2511	chromobox protein homolog 1	-1.58377	7.82803e-55	down
comp15197_c0_seq1	1846	Capg protein	-1.60068	1.02602e-62	down
comp16779_c0_seq1	1833	hypothetical protein	-1.60555	3.87247e-118	down
comp28850_c0_seq1	464	heterogeneous nuclear ribonucleoprotein L	-1.61075	7.77968e-14	down
comp7480_c0_seq1	1054	splicing factor, arginine/serine-rich 3	-1.61284	5.52913e-29	down
comp14966_c0_seq1	1231	hypothetical protein	-1.61449	8.81994e-30	down
comp8337_c0_seq1	1450	PREDICTED: protein S100-P	-1.61509	5.89377e-136	down
comp27318_c0_seq10	297	PREDICTED: neuroblast differentiation-associated protein AHNAK	-1.61897	5.47703e-08	down
comp24530_c0_seq1	4399	PREDICTED: RETRotransposon-like family member (retr-1)-like	-1.62206	0	down
comp14506_c0_seq1	1726	hypothetical protein	-1.62969	6.94052e-67	down
comp26151_c0_seq1	3043	serine (or cysteine) proteinase inhibitor, clade H, member 1 precursor	-1.6334	6.21926e-179	down
comp14855_c0_seq1	2085	v-maf musculoaponeurotic fibrosarcoma oncogene homolog f	-1.63957	6.83859e-64	down
comp26017_c0_seq1	3650	lamin B2	-1.64789	1.78695e-246	down
comp25063_c0_seq1	3083	non-muscle caldesmon	-1.65085	1.60197e-170	down
comp25257_c0_seq1	1985	hypothetical protein	-1.65125	8.42846e-75	down
comp27658_c0_seq1	1877	sulfide:quinone oxidoreductase, mitochondrial	-1.66546	1.15159e-153	down
comp20083_c0_seq1	2435	calpain 2, (m/II) large subunit a	-1.67458	1.27041e-70	down
comp8604_c0_seq1	1040	syndecan-3, partial	-1.68456	9.68483e-24	down
comp27534_c0_seq1	932	hypothetical protein	-1.68979	8.05047e-76	down
comp17415_c0_seq1	1113	hypothetical protein	-1.70643	4.31418e-52	down
comp22572_c0_seq1	6367	chromodomain helicase DNA binding protein 4	-1.70757	2.88308e-167	down
comp26208_c0_seq2	9161	PREDICTED: filamin-A	-1.73233	0	down
comp28197_c0_seq1	4636	PREDICTED: ubiquitin carboxyl-terminal hydrolase 10 isoform 1	-1.73439	2.43469e-135	down
comp17612_c0_seq1	454	hypothetical protein	-1.7406	1.87006e-16	down
comp27453_c1_seq1	446	hypothetical protein	-1.76402	2.52455e-20	down
comp28238_c0_seq1	429	unnamed protein product	-1.76832	3.30856e-16	down
comp27810_c0_seq1	207	hypothetical protein	-1.78673	8.31433e-24	down
comp26208_c0_seq3	9248	PREDICTED: filamin-A	-1.79569	0	down
comp27232_c0_seq7	538	hypothetical protein	-1.79699	9.56273e-26	down
comp27318_c0_seq2	356	hypothetical protein	-1.79888	4.58479e-67	down
comp28141_c0_seq1	830	mitotic spindle assembly checkpoint protein MAD2A	-1.80112	3.78314e-36	down
comp27777_c0_seq1	2927	proline/glutamine rich splicing factor	-1.80339	4.07111e-89	down
comp27409_c0_seq1	395	hypothetical protein	-1.81304	0	down
comp28423_c0_seq1	509	PHD finger-like domain-containing protein 5A	-1.82842	5.63546e-14	down
comp24274_c0_seq1	2776	SH3 domain-binding glutamic acid-rich-like protein 3	-1.82964	3.53199e-86	down
comp7423_c0_seq1	2618	hypothetical protein	-1.83359	8.70573e-97	down
comp27318_c0_seq8	336	hypothetical protein	-1.83984	2.20508e-29	down
comp25876_c0_seq1	2463	novel protein similar to vertebrate calpain 2, (m/II) large subunit (CAPN2)	-1.86729	1.58002e-135	down
comp26401_c0_seq1	2376	hypothetical protein	-1.8776	0	down
comp27710_c0_seq1	2019	activating transcription factor 4	-1.87779	1.61506e-132	down
comp16872_c0_seq1	2634	Dnajb11 protein	-1.88138	2.95111e-228	down
comp22212_c0_seq1	4871	PREDICTED: LOW QUALITY PROTEIN: adenylate cyclase type 6	-1.89442	4.72716e-154	down
comp16679_c0_seq1	2925	hypothetical protein	-1.8959	2.4467e-171	down
comp21733_c0_seq1	1652	isopentenyl-diphosphate Delta-isomerase 1	-1.91267	3.14891e-151	down
comp28725_c0_seq1	981	39S ribosomal protein L40, mitochondrial	-1.94583	2.77192e-29	down
comp24484_c0_seq1	514	hypothetical protein	-1.9468	1.32251e-24	down
comp17411_c0_seq1	2184	importin subunit alpha-4	-1.94746	9.12465e-109	down
comp16577_c0_seq1	358	PREDICTED: hypothetical protein LOC100427793	-1.9519	1.93967e-39	down
comp15978_c0_seq1	2331	calponin 2	-1.95876	1.94223e-242	down
comp28294_c0_seq1	499	NADH dehydrogenase	-1.98422	1.31257e-17	down
comp22754_c0_seq1	1674	tubulin alpha 6	-2.00496	0	down
comp27918_c0_seq1	1771	PREDICTED: neuroblast differentiation-associated protein AHNAK	-2.00879	1.28947e-118	down
comp15035_c0_seq1	2179	testin	-2.0144	2.01222e-172	down
comp23886_c1_seq1	1240	nuclear ubiquitous casein and cyclin-dependent kinases substrate	-2.03705	5.79171e-83	down
comp24484_c1_seq1	1635	PREDICTED: tubulin beta-4 chain-like isoform 1	-2.04131	1.44732e-296	down
comp27318_c0_seq4	351	hypothetical protein	-2.04405	3.39879e-204	down
comp7367_c0_seq1	2260	GTPase activating protein (SH3 domain) binding protein 1	-2.04421	4.73649e-178	down
comp7283_c0_seq1	2673	Ahnak protein	-2.0492	9.31413e-85	down
comp26845_c0_seq1	5189	Gsna protein	-2.05023	2.75891e-247	down
comp27956_c0_seq1	1319	3-beta-hydroxysteroid-Delta(8),Delta(7)-isomerase	-2.05937	1.8979e-51	down
comp25070_c0_seq1	447	hypothetical protein	-2.06153	2.35052e-20	down
comp7481_c0_seq1	2468	uncharacterized protein LOC406277	-2.06681	1.41561e-108	down
comp28414_c0_seq1	907	hypothetical protein	-2.08162	2.36599e-29	down
comp27759_c0_seq1	383	hypothetical protein	-2.08292	2.42925e-14	down
comp28398_c0_seq1	1437	PREDICTED: hypothetical protein LOC567638 isoform 2	-2.08334	5.6354e-101	down
comp7497_c0_seq1	385	hypothetical protein	-2.08435	1.27578e-26	down
comp28111_c0_seq1	2637	uncharacterized protein LOC402952	-2.09663	1.47717e-93	down
comp19228_c0_seq1	3177	paired related homeobox 1a	-2.09745	1.20232e-291	down
comp14529_c0_seq1	556	tubulin, alpha 2	-2.10337	6.38656e-74	down
comp23015_c0_seq1	2465	serum deprivation-response protein	-2.10447	1.05528e-86	down
comp7490_c0_seq1	599	hypothetical protein	-2.11082	2.35154e-62	down
comp7413_c0_seq1	328	hypothetical protein	-2.12481	5.13408e-29	down
comp24002_c0_seq1	1127	20beta-hydroxysteroid dehydrogenase	-2.12532	0	down
comp17561_c1_seq1	617	baculoviral IAP repeat-containing protein 5	-2.13024	3.41595e-21	down
comp7502_c0_seq1	879	protein LLP homolog	-2.1322	2.55961e-34	down
comp27739_c0_seq1	364	PREDICTED: tubulin beta-4 chain-like	-2.14491	5.09887e-41	down
comp14798_c0_seq1	479	hypothetical protein	-2.14849	5.66866e-33	down
comp14715_c0_seq1	1241	hypothetical protein	-2.1671	3.08696e-43	down
comp16738_c0_seq1	1847	tropomyosin alpha-4 chain isoform 2	-2.16825	4.42887e-209	down
comp28601_c0_seq1	292	hypothetical protein	-2.16917	4.33287e-19	down
comp19356_c0_seq1	4411	PREDICTED: extended synaptotagmin-1	-2.17434	1.43701e-208	down
comp14462_c0_seq1	929	tubulin, alpha 2	-2.19304	2.29223e-118	down
comp22832_c0_seq1	2326	Coactosin-like protein	-2.20265	2.59166e-130	down
comp28522_c0_seq1	1011	hypothetical protein	-2.20704	1.07351e-32	down
comp25787_c0_seq1	2990	Mcm2 protein	-2.21787	1.51949e-99	down
comp17277_c0_seq1	809	hypothetical protein	-2.22383	1.66077e-34	down
comp22402_c0_seq1	942	PREDICTED: low-density lipoprotein receptor-related protein 1	-2.23213	3.83045e-33	down
comp17656_c0_seq1	2005	hypothetical protein	-2.23613	1.52243e-69	down
comp7466_c0_seq1	1834	lathosterol oxidase	-2.25508	1.78331e-66	down
comp7500_c1_seq1	1026	hypothetical protein	-2.25939	4.89111e-100	down
comp23292_c0_seq1	3177	fascin	-2.26282	1.05299e-231	down
comp7376_c0_seq1	220	hypothetical protein	-2.27922	8.6842e-22	down
comp17379_c0_seq1	2528	U1 small nuclear ribonucleoprotein 70 kDa	-2.30089	1.7942e-126	down
comp17417_c0_seq1	2165	PREDICTED: leucine-rich repeat neuronal protein 4-like	-2.32317	1.72006e-132	down
comp25077_c1_seq2	2073	Hsp47 protein	-2.34168	0	down
comp25887_c0_seq2	4406	histone-lysine N-methyltransferase SETDB1-B	-2.34636	1.37888e-168	down
comp20320_c1_seq1	2672	hypothetical protein	-2.35269	0	down
comp22889_c0_seq3	1481	PREDICTED: hematopoietic progenitor cell antigen CD34-like	-2.35889	5.03054e-82	down
comp27876_c0_seq1	351	hypothetical protein	-2.36236	2.341e-19	down
comp17439_c0_seq1	1535	Sjogren syndrome/scleroderma autoantigen 1	-2.38001	6.16233e-54	down
comp29552_c0_seq1	265	hypothetical protein	-2.39156	4.64842e-11	down
comp15093_c0_seq1	2559	carbohydrate sulfotransferase 2	-2.40033	2.32939e-128	down
comp14496_c0_seq1	1540	PREDICTED: 6-phosphofructokinase type C	-2.4223	5.93975e-56	down
comp21168_c0_seq1	2022	Dyskeratosis congenita 1, dyskerin	-2.43711	1.35506e-129	down
comp7579_c0_seq2	986	PREDICTED: probable protein BRICK1-like	-2.44237	1.07656e-61	down
comp24763_c0_seq1	2219	PREDICTED: low-density lipoprotein receptor-related protein 1	-2.45735	8.49839e-87	down
comp25571_c0_seq1	2552	PREDICTED: pleckstrin homology domain-containing family A member 7	-2.45893	1.72551e-94	down
comp24957_c0_seq1	7196	disks large homolog 5	-2.46489	0	down
comp27763_c0_seq1	1289	hypothetical protein	-2.47042	1.77403e-64	down
comp23539_c0_seq1	4247	PREDICTED: si:dkey-261e22.1	-2.47513	0	down
comp19289_c0_seq1	2454	Hnrpa0 protein, partial	-2.48843	7.9774e-300	down
comp28305_c0_seq1	1009	cytochrome b-c1 complex subunit Rieske, mitochondrial	-2.50534	2.79387e-47	down
comp26677_c1_seq4	852	unnamed protein product	-2.51463	5.76738e-35	down
comp24148_c0_seq1	2648	connexin 43.4	-2.51845	8.38651e-237	down
comp17463_c0_seq2	860	hypothetical protein	-2.56958	6.19025e-56	down
comp27476_c0_seq1	1565	hypothetical protein	-2.57803	0	down
comp25077_c1_seq3	2040	Hsp47 protein	-2.57857	0	down
comp20753_c0_seq1	373	Tubulin alpha-1C chain	-2.65954	1.24994e-97	down
comp7299_c0_seq1	1395	hypothetical protein	-2.68396	1.29175e-57	down
comp28480_c0_seq1	640	39S ribosomal protein L32, mitochondrial	-2.69324	1.42888e-41	down
comp27749_c0_seq1	274	tubulin, beta 6 class V	-2.69672	1.87947e-56	down
comp15128_c0_seq1	794	hypothetical protein	-2.73676	2.04444e-37	down
comp23729_c0_seq1	1535	four and a half LIM domains	-2.74131	3.37408e-123	down
comp26677_c1_seq19	1514	unnamed protein product	-2.75478	2.37604e-66	down
comp21524_c0_seq1	1213	cAMP-regulated phosphoprotein 19	-2.80484	1.27028e-55	down
comp21959_c0_seq1	2006	P3 protein precursor	-2.81606	1.4862e-106	down
comp14300_c0_seq2	304	Hypothetical protein GL50803_112080	-2.82948	2.28573e-42	down
comp28666_c0_seq1	699	histone H2A.x	-2.83314	5.3554e-38	down
comp27760_c0_seq1	1856	importin subunit alpha-2	-2.83997	5.04121e-255	down
comp17380_c0_seq1	1419	PREDICTED: lecithin retinol acyltransferase	-2.87122	2.0692e-135	down
comp27823_c0_seq1	399	PREDICTED: tubulin alpha chain-like	-2.91151	1.00942e-38	down
comp23772_c0_seq1	8183	PREDICTED: myosin-XVIIIa	-2.98003	0	down
comp7513_c0_seq1	2634	PREDICTED: myeloid-associated differentiation marker homolog	-3.04413	5.04948e-129	down
comp22784_c0_seq1	2533	Cyb5a protein	-3.05611	0	down
comp24968_c0_seq1	1279	Myristoylated alanine-rich C-kinase substrate	-3.07214	1.91762e-61	down
comp14188_c0_seq1	413	PREDICTED: tubulin alpha-4A chain-like	-3.07651	2.76705e-76	down
comp28130_c0_seq1	2670	DNA replication licensing factor MCM5	-3.12102	7.75901e-144	down
comp26031_c1_seq1	843	hypothetical protein	-3.18036	3.76094e-73	down
comp27034_c0_seq3	474	hypothetical protein	-3.1964	2.6242e-33	down
comp7384_c0_seq1	453	hypothetical protein	-3.22155	4.87861e-66	down
comp19310_c0_seq1	1244	Transmembrane protein 47	-3.24102	5.4792e-69	down
comp19661_c1_seq1	4662	A-kinase anchor protein 12	-3.31594	1.72533e-295	down
comp16802_c0_seq2	1991	Tubulin, alpha 8 like 2	-3.31727	2.56831e-120	down
comp26612_c0_seq17	254	hypothetical protein	-3.36716	4.76447e-16	down
comp27501_c0_seq1	2871	Zgc:136650	-3.63325	0	down
comp22441_c0_seq1	980	hypothetical protein	-3.78573	8.65718e-108	down
comp19661_c0_seq1	1947	hypothetical protein	-3.94883	5.11856e-111	down
comp28344_c0_seq1	353	hypothetical protein	-4.20768	8.69323e-33	down
comp20414_c0_seq1	1252	regulator of G-protein signaling 2	-5.2263	5.87613e-178	down
comp15094_c0_seq2	1748	PREDICTED: ADM-like	-6.47098	6.79851e-252	down
